# Supplementary material for: Emission Characteristics of Volatile Organic Compounds from Material Extrusion Printers Using Acrylonitrile–Butadiene–Styrene and Polylactic Acid Filaments in Printing Environments and Their Toxicological Concerns
Source: Toxics. 2025 Apr 4;13(4):276. doi: 10.3390/toxics13040276 (PMC12031625; doi:10.3390/toxics13040276)
Supplement: Supplementary file 1 [file toxics-13-00276-s001.zip]

Archive with 1 entries (1 files):
- toxics-3544840-supplementary.pdf
